# Supplementary material for: Cancer Mortality in an Ageing Population: Evidence of Sex-Specific Divergence from a National Study in Poland
Source: Cancers (Basel). 2026 Jan 30;18(3):447. doi: 10.3390/cancers18030447 (PMC12896599; doi:10.3390/cancers18030447)
Supplement: Supplementary file 1 [file cancers-18-00447-s001.zip]

Archive with 1 entries (1 files):
- cancers-4103920-supplementary.pdf
